# Supplementary material for: Evaluation of an AI-Assisted Colony Counting System Across Multiple Culture Media Using Standardized Pure Culture Plates
Source: Microorganisms. 2026 Jun 30;14(7):1426. doi: 10.3390/microorganisms14071426 (PMC13413662; doi:10.3390/microorganisms14071426)
Supplement: Supplementary file 1 [file microorganisms-14-01426-s001.zip]

Archive with 1 entries (1 files):
- microorganisms-4362367-supplementary.pdf
